# Supplementary material for: Association of Night-Time Screen-Viewing with Adolescents’ Diet, Sleep, Weight Status, and Adiposity
Source: Int J Environ Res Public Health. 2022 Jan 15;19(2):954. doi: 10.3390/ijerph19020954 (PMC8775933; doi:10.3390/ijerph19020954)
Supplement: Supplementary file 1 [file ijerph-19-00954-s001.zip]

Archive with 1 entries (1 files):
- ijerph-1525464-supplementary.pdf
